# Supplementary material for: A Simplified and Robust Activation Procedure of Glass Surfaces for Printing Proteins and Subcellular Micropatterning Experiments
Source: Biosensors (Basel). 2022 Feb 25;12(3):140. doi: 10.3390/bios12030140 (PMC8946821; doi:10.3390/bios12030140)
Supplement: Supplementary file 1 [file biosensors-12-00140-s001.zip]

Archive with 1 entries (1 files):
- biosensors-1602820-supplementary.pdf
